# Supplementary material for: Additive Manufactured Poly(ε-caprolactone)-graphene Scaffolds: Lamellar Crystal Orientation, Mechanical Properties and Biological Performance
Source: Polymers (Basel). 2022 Apr 20;14(9):1669. doi: 10.3390/polym14091669 (PMC9101196; doi:10.3390/polym14091669)
Supplement: Supplementary file 1 [file polymers-14-01669-s001.zip]

Archive with 1 entries (1 files):
- polymers-1625613-supplementary.pdf
